# Supplementary material for: Catalogue of type specimens deposited in the Polychaeta Collection of the Universidad Autónoma de Nuevo Léon (Mexico)
Source: Biodivers Data J. 2024 Mar 12;12:e118576. doi: 10.3897/BDJ.12.e118576 (PMC10951615; doi:10.3897/BDJ.12.e118576)
Supplement: XML Treatment for Trophoniella reishi [file BDJ.12.e118576-treatment14.xml]

<!DOCTYPE tp:taxon-treatment
  PUBLIC "-//TaxonX//DTD Taxonomic Treatment Publishing DTD v0 20100105//EN" "tax-treatment-NSO.dtd">
<tp:taxon-treatment xmlns:tp="http://www.plazi.org/taxpub"><tp:treatment-meta><mixed-citation publication-type="journal"><person-group><name><surname>García-Garza</surname><given-names>María Elena</given-names></name><name><surname>de León-González</surname><given-names>Jesús Angel</given-names></name><name><surname>Tovar-Hernández</surname><given-names>María Ana</given-names></name></person-group><article-title>Catalogue of type specimens deposited in the <tp:taxon-name><tp:taxon-name-part taxon-name-part-type="class">Polychaeta</tp:taxon-name-part></tp:taxon-name> Collection of the Universidad Autónoma de Nuevo Léon (Mexico)</article-title><source>Biodivers Data J</source><day>12</day><month>03</month><year>2024</year><volume>12</volume><pub-id pub-id-type="doi">10.3897/BDJ.12.e118576</pub-id></mixed-citation></tp:treatment-meta><tp:nomenclature><tp:taxon-name>
              <object-id xmlns:xlink="http://www.w3.org/1999/xlink" content-type="arpha" xlink:type="simple">B23D4ABE-AD2F-510D-9F2E-DE5677844354</object-id>
              <tp:taxon-name-part taxon-name-part-type="genus">Trophoniella</tp:taxon-name-part>
              <tp:taxon-name-part taxon-name-part-type="species">reishi</tp:taxon-name-part>
              <object-id xmlns:xlink="http://www.w3.org/1999/xlink" xlink:type="simple" object-id-type="Other URL">https://www.marinespecies.org/aphia.php?p=taxdetails&amp;id=1583930</object-id>
            </tp:taxon-name><tp:taxon-authority>Salazar-Vallejo, 2012</tp:taxon-authority></tp:nomenclature><tp:treatment-sec sec-type="materials"><title>Materials</title><list list-type="alpha-lower" list-content="occurrences"><list-item><p><bold>Type status:</bold> <named-content xmlns:xlink="http://www.w3.org/1999/xlink" content-type="dwc:typeStatus" xlink:type="simple">Paratype</named-content>. <bold>Occurrence:</bold> catalogNumber: <named-content xmlns:xlink="http://www.w3.org/1999/xlink" content-type="dwc:catalogNumber" xlink:type="simple">UANL 8155</named-content>; recordedBy: <named-content xmlns:xlink="http://www.w3.org/1999/xlink" content-type="dwc:recordedBy" xlink:type="simple">Jesús A. de León-González</named-content>; individualCount: <named-content xmlns:xlink="http://www.w3.org/1999/xlink" content-type="dwc:individualCount" xlink:type="simple">1</named-content>; occurrenceID: <named-content xmlns:xlink="http://www.w3.org/1999/xlink" content-type="dwc:occurrenceID" xlink:type="simple">EB30ECE1-89BD-5E6E-97DB-1AB428AC0DE8</named-content>; <bold>Taxon:</bold> kingdom: <named-content xmlns:xlink="http://www.w3.org/1999/xlink" content-type="dwc:kingdom" xlink:type="simple"><tp:taxon-name><tp:taxon-name-part taxon-name-part-type="kingdom">Animalia</tp:taxon-name-part></tp:taxon-name></named-content>; phylum: <named-content xmlns:xlink="http://www.w3.org/1999/xlink" content-type="dwc:phylum" xlink:type="simple"><tp:taxon-name><tp:taxon-name-part taxon-name-part-type="phylum">Annelida</tp:taxon-name-part></tp:taxon-name></named-content>; class: <named-content xmlns:xlink="http://www.w3.org/1999/xlink" content-type="dwc:class" xlink:type="simple"><tp:taxon-name><tp:taxon-name-part taxon-name-part-type="class">Polychaeta</tp:taxon-name-part></tp:taxon-name></named-content>; order: <named-content xmlns:xlink="http://www.w3.org/1999/xlink" content-type="dwc:order" xlink:type="simple"><tp:taxon-name><tp:taxon-name-part taxon-name-part-type="order">Terebellidae</tp:taxon-name-part></tp:taxon-name></named-content>; family: <named-content xmlns:xlink="http://www.w3.org/1999/xlink" content-type="dwc:family" xlink:type="simple"><tp:taxon-name><tp:taxon-name-part taxon-name-part-type="family">Flabelligeridae</tp:taxon-name-part></tp:taxon-name></named-content>; genus: <named-content xmlns:xlink="http://www.w3.org/1999/xlink" content-type="dwc:genus" xlink:type="simple"><tp:taxon-name><tp:taxon-name-part taxon-name-part-type="genus">Trophoniella</tp:taxon-name-part></tp:taxon-name></named-content>; <bold>Location:</bold> continent: <named-content xmlns:xlink="http://www.w3.org/1999/xlink" content-type="dwc:continent" xlink:type="simple">North America</named-content>; waterBody: <named-content xmlns:xlink="http://www.w3.org/1999/xlink" content-type="dwc:waterBody" xlink:type="simple">Gulf of California</named-content>; country: <named-content xmlns:xlink="http://www.w3.org/1999/xlink" content-type="dwc:country" xlink:type="simple">Mexico</named-content>; countryCode: <named-content xmlns:xlink="http://www.w3.org/1999/xlink" content-type="dwc:countryCode" xlink:type="simple">MX</named-content>; stateProvince: <named-content xmlns:xlink="http://www.w3.org/1999/xlink" content-type="dwc:stateProvince" xlink:type="simple">Baja California Sur</named-content>; locality: <named-content xmlns:xlink="http://www.w3.org/1999/xlink" content-type="dwc:locality" xlink:type="simple">Isla Coronado</named-content>; maximumDepthInMeters: <named-content xmlns:xlink="http://www.w3.org/1999/xlink" content-type="dwc:maximumDepthInMeters" xlink:type="simple">1</named-content>; decimalLatitude: <named-content xmlns:xlink="http://www.w3.org/1999/xlink" content-type="dwc:decimalLatitude" xlink:type="simple">26.111753</named-content>; decimalLongitude: <named-content xmlns:xlink="http://www.w3.org/1999/xlink" content-type="dwc:decimalLongitude" xlink:type="simple">-111.284406</named-content>; <bold>Event:</bold> eventDate: <named-content xmlns:xlink="http://www.w3.org/1999/xlink" content-type="dwc:eventDate" xlink:type="simple">15X1998</named-content>; habitat: <named-content xmlns:xlink="http://www.w3.org/1999/xlink" content-type="dwc:habitat" xlink:type="simple">Intertidal</named-content>; <bold>Record Level:</bold> institutionCode: <named-content xmlns:xlink="http://www.w3.org/1999/xlink" content-type="dwc:institutionCode" xlink:type="simple">UANL</named-content>; collectionCode: <named-content xmlns:xlink="http://www.w3.org/1999/xlink" content-type="dwc:collectionCode" xlink:type="simple">NL-INV-0002-05-09</named-content></p></list-item></list></tp:treatment-sec></tp:taxon-treatment>
